# Supplementary material for: Nanostructured Iron Sulfide/N, S Dual-Doped Carbon Nanotube-Graphene Composites as Efficient Electrocatalysts for Oxygen Reduction Reaction
Source: Materials (Basel). 2021 Apr 23;14(9):2146. doi: 10.3390/ma14092146 (PMC8122905; doi:10.3390/ma14092146)
Supplement: Supplementary file 1 [file materials-14-02146-s001.zip]

Archive with 1 entries (1 files):
- materials-1198849-supplementary.pdf
